# Supplementary material for: Acoustic monitors and direct observations provide similar but distinct perspectives on bird assemblages in a lowland forest of eastern Ecuador
Source: PeerJ. 2021 Jan 13;9:e10565. doi: 10.7717/peerj.10565 (PMC7811295; doi:10.7717/peerj.10565)
Supplement: Supplemental Information 1 — Species detected on two study plots (Harpia - H, Puma -P) in lowland forest of eastern Ecuador at Tiputini Biodiversity Station, 2013-2017. Species detected by acoustic monitors at sampling points are indicated as H-pts or P-pts. Species detected by direct observations (sight or sound) are indicated as H-obs or P-obs. Taxonomy follows Remsen et al. 2020. [file peerj-09-10565-s001.csv]

Supplemental Table S1. Species detected on two study plots (Harpia - H, Puma -P) in lowland forest of eastern Ecuador at Tiputini Biodiversity Station, 2013-2017. Species detected by acoustic monitors (m) at sampling points are indicated as H-m or P-m. Species detected by direct observations (sight or sound) are indicated as H-obs or P-obs. Taxonomy follows Remsen et al. (2020).
Family	Scientific name	Common name	CODES	H-m	P-m	H-obs	P-obs
____________________________________________________________________________________________________________________
Tinamidae	Crypturellus bartletti	Bartlett's Tinamou	CRYBAR	1	1	0	1
Tinamidae	Crypturellus cinereous	Cinereous Tinamou	CRYCIN	1	1	1	1
Tinamidae	Crypturellus soui	Little Tinamou	CRYSOU	1	1	1	1
Tinamidae	Crypturellus undulatus	Undulated Tinamou	CRYUND	1	0	0	0
Tinamidae	Crypturellus variegatus	Variegated Tinamou	CRYVAR	1	1	1	1
Tinamidae	Tinamus guttatus	White-throated Tinamou	TINGUT	1	1	1	1
Tinamidae	Tinamus major	Great Tinamou	TINMAJ	1	1	1	1
Cracidae	Mitu salvini	Salvin's Curassow	MITSAL	1	1	1	1
Cracidae	Nothocrax urumutum	Nocturnal Curassow	NOTURU	1	0	1	1
Cracidae	Penelope jacquacu	Spix's Guan	PENJAC	1	1	1	1
Cracidae	Pipile cumanensis	Common Piping-Guan	ABUCUM	1	1	1	1
Odontophoridae	Odontophorus gujanensis	Marbled Wood-Quail	ODOGUJ	1	1	1	1
Columbidae	Geotrygon montana	Ruddy Quail-Dove	GEOMON	1	1	1	1
Columbidae	Geotrygon saphirina	Saphire Quail-Dove	GEOSAP	1	0	0	1
Columbidae	Leptotila rufaxilla	Gray-fronted Dove	LEPRUF	1	1	0	1
Columbidae	Patagioenas plumbea	Plumbeous Pigeon	COLPLU	1	1	1	1
Columbidae	Patagioenas subvinacea	Ruddy Pigeon	COLSUB	1	1	1	1
Cuculidae	Piaya cayana	Squirrel Cuckoo	PIACAY	1	1	1	1
Nyctibiidae	Nyctibius aethereus	Long-tailed Potoo	NYCAET	1	1	1	1
Nyctibiidae	Nyctibius grandis	Great Potoo	NYCGRA	1	1	1	0
Nyctibiidae	Nyctibius griseus	Common Potoo	NYCGRI	1	1	1	1
Caprimulgidae	Nyctiphrynus ocellatus	Ocellated Poorwill	NYCOCE	1	1	1	1
Trochilidae	Florisuga mellivora	White-necked Jacobin	FLOMEL	0	0	1	0
Trochilidae	Heliodoxa aurescens	Gould's Jewelfront	HELAUR	0	0	1	0
Trochilidae	Heliodoxa schreibersii	Black-throated Brilliant	HELSCH	0	0	0	1
Trochilidae	Phaethornis atrimentalis	Black-throated Hermit	PHAATR	0	0	0	1
Trochilidae	Phaethornis bourcieri	Straight-billed Hermit	PHABOU	1	0	1	1
Trochilidae	Phaethornis malaris	Great-billed Hermit	PHAMAL	1	1	1	1
Trochilidae	Phaethornis ruber	Reddish Hermit	PHARUB	0	0	1	1
Trochilidae	Thalurania furcata	Fork-tailed Woodnymph	THAFUR	0	0	1	1
Trochilidae	Threnetes niger	Pale-tailed Barbthroat	THRNIG	0	0	1	1
Psophiidae	Psophia crepitans	Gray-winged Trumpeter	PSOCRE	1	1	1	1
Rallidae	Anurolimnas castaneiceps	Chestnut-headed Crake	ANUCAS	1	0	0	0
Ardeidae	Tigrisoma lineatum	Rufescent Tiger-Heron	TIGLIN	0	0	1	1
Accipitridae	Buteo magnirostris	Roadside Hawk	BUTMAG	1	0	0	0
Accipitridae	Buteogallus urubitinga	Great Black-Hawk	BUTURU	0	0	0	1
Accipitridae	Ictinia plumbea	Plumbeous Kite	ICTPLU	0	0	1	1
Accipitridae	Leucopternis melanops	Black-faced Hawk	LEUMEL	1	0	0	0
Accipitridae	Leucopternis schistacea	Slate-colored Hawk	LEUSCH	1	1	1	1
Accipitridae	Spizaetus ornatus	Ornate Hawk-Eagle	SPIORN	0	0	1	0
Strigidae	Ciccaba huhula	Black-banded Owl	CICHUH	1	1	1	1
Strigidae	Ciccaba virgata	Mottled Owl	CICVIR	1	1	0	0
Strigidae	Glaucidium brasilianum	Ferruginous Pygmy-Owl	GLABRA	1	0	0	1
Strigidae	Lophostrix cristata	Crested Owl	LOPCRI	1	1	1	1
Strigidae	Otus watsoni	Tawny-bellied Screech-Owl	OTUWAT	1	1	1	1
Strigidae	Pulsatrix perspicillata	Specktacled Owl	PULPER	1	0	1	0
Trogonidae	Trogon melanurus	Black-tailed Trogon	TROMEL	1	1	1	1
Trogonidae	Trogon rufus	Black-throated Trogon	TRORUF	1	1	1	1
Trogonidae	Trogon violaceus	Amazonian Violaceous Trogon	TROVIO	1	1	0	0
Trogonidae	Trogon viridis	Amazonian White-tailed Trogon	TROVIR	1	1	1	1
Momotidae	Barypthengus martii	Rufous Motmot	BARMAR	1	1	1	1
Momotidae	Electron platyrhynchum	Broad-billed Motmot	ELEPLA	1	1	1	1
Momotidae	Momotus momota	Blue-crowned Motmot	MOMMOM	1	0	0	0
Galbulidae	Galbula albirostris	Yellow-billed Jacamar	GALALB	1	1	1	1
Galbulidae	Jacamerops aureus	Great Jacamar	JACAUR	1	1	1	1
Bucconidae	Bucco capensis	Collared Puffbird	BUCCAP	1	1	1	1
Bucconidae	Malacoptila fusca	White-chested Puffbird	MALFUS	1	1	1	1
Bucconidae	Monasa morphoeus	White-fronted Nunbird	MONMOR	1	1	1	1
Bucconidae	Nonnula brunnea	Brown Nunlet	NONBRU	1	1	1	1
Bucconidae	Notharchus macrorhynchus	White-necked Puffbird	NOTMAC	1	1	0	0
Capitonidae	Capito auratus	Gilded Barbet	CAPNIG	1	1	1	1
Capitonidae	Eubucco richardsoni	Lemon-throated Barbet	EUBRIC	1	1	1	1
Ramphastidae	Pteroglossus azara	Ivory-billed Aracari	PTEAZA	1	1	1	1
Ramphastidae	Pteroglossus pluricinctus	Many-banded Aracari	PTEPLU	1	1	1	1
Ramphastidae	Ramphastos tucanus	White-throated Toucan	RAMTUC	1	1	1	1
Ramphastidae	Ramphastos vitellinus	Channel-billed Toucan	RAMVIT	1	1	1	1
Ramphastidae	Selenidera reinwardtii	Golden-collared Toucanet	SELREI	1	1	1	1
Picidae	Campiphilus melanoleucus	Crimson-crested Woodpecker	CAMMEL	1	1	1	1
Picidae	Campiphilus rubricollis	Red-necked Woodpecker	CAMRUB	1	1	1	1
Picidae	Celeus elegans	Chestnut Woodpecker	CELELE	1	1	1	1
Picidae	Celeus flavus	Cream-colored Woodpecker	CELFLA	1	1	0	1
Picidae	Celeus grammicus	Scale-breasted Woodpecker	CELGRA	1	1	1	1
Picidae	Celeus torquatus	Ringed Woodpecker	CELTOR	1	0	1	1
Picidae	Dryocopus lineatus	Lineated Woodpecker	DRYLIN	1	1	1	0
Picidae	Melanerpes cruentatus	Yellow-tufted Woodpecker	MELCRU	1	1	1	1
Picidae	Piculus chrysochloros	Golden-green Woodpecker	PICCHR	1	1	1	1
Picidae	Piculus flavigula	Yellow-throated Woodpecker	PICFLA	1	1	1	1
Picidae	Veniliornis affinis	Red-stained Woodpecker	VENAFF	1	1	1	1
Falconidae	Daptrius ater	Black Caracara	DAPATE	1	0	0	0
Falconidae	Herpetotheres cachinnans	Laughing Falcon	HERCAC	1	1	0	0
Falconidae	Ibycter americanus	Red-throated Caracara	DAPAME	1	1	1	1
Falconidae	Micrastur buckleyi	Buckley's Forest-Falcon	MICBUC	1	1	0	0
Falconidae	Micrastur gilvicollis	Lined Forest-Falcon	MICGIL	1	1	1	1
Falconidae	Micrastur ruficollis	Barred Forest-Falcon	MICRUF	1	1	1	1
Falconidae	Micrastur semitorquatus	Collared Forest-Falcon	MICSEM	1	1	0	0
Psittacidae	Amazona amazonica	Orange-winged Amazon	AMAAMA	1	1	1	1
Psittacidae	Amazona farinosa	Mealy Amazon	AMAFAR	1	1	1	1
Psittacidae	Amazona ochrocephala	Yellow-crowned Amazon	AMAOCH	0	0	1	1
Psittacidae	Ara ararauna	Blue-and-yellow Macaw	ARAARA	1	1	1	1
Psittacidae	Ara macao	Scarlet Macaw	ARAMAC	1	1	1	1
Psittacidae	Ara severa	Chestnut-fronted Macaw	ARASEV	1	1	1	1
Psittacidae	Aratinga leucophthalmus	White-eyed Parakeet	ARALEU	1	1	1	0
Psittacidae	Aratinga weddellii	Dusky-headed Parakeet	ARAWED	1	1	0	1
Psittacidae	Brotogeris cyanoptera	Cobalt-winged Parakeet	BROCYA	1	1	1	1
Psittacidae	Pionites melanocephala	Black-headed Parrot	PIOMEL	1	1	1	1
Psittacidae	Pionus menstruus	Blue-headed Parrot	PIOMEN	1	1	1	1
Thamnophilidae	Cercomacra cinerescens	Gray Antbird	CERCIN	1	1	1	1
Thamnophilidae	Cercomacra serva	Black Antbird	CERSER	1	1	1	1
Thamnophilidae	Cymbilaimus lineatus	Fasciated Antshrike	CYMLIN	1	1	1	1
Thamnophilidae	Dichrozona cincta	Banded Antbird	DICCIN	1	1	1	1
Thamnophilidae	Epinecrophylla erythrura	Rufous-tailed Antwren	MYRERY	1	1	1	1
Thamnophilidae	Epinecrophylla haematonota (fjeldsai)	Yasuni Antwren	MYRFJE	1	1	1	1
Thamnophilidae	Epinecrophylla ornata	Ornate Antwren	MYRORN	0	1	0	1
Thamnophilidae	Frederickena unduligera	Undulated Antshrike	FREUND	1	1	1	0
Thamnophilidae	Gymnopithys leucaspis	Bicolored Antbird	GYMLEU	1	1	1	1
Thamnophilidae	Gymnopithys lunulata	Lunulated Antbird	GYMLUN	1	0	0	0
Thamnophilidae	Herpsilochmus dugandi	Dugand's Antwren	HERDUG	1	1	1	1
Thamnophilidae	Hylophylax naevia	Spot-backed Antbird	HYLNAE	1	1	1	1
Thamnophilidae	Hypocnemis cantator	Warbling Antbird	HYPCAN	1	1	1	1
Thamnophilidae	Hypocnemis hypoxantha	Yellow-browed Antbird	HYPHYP	1	1	1	1
Thamnophilidae	Isleria hauxwelli	Plain-throated Antwren	MYRHAU	1	1	1	1
Thamnophilidae	Megastictus margaritatus	Pearly Antshrike	MEGMAR	1	0	0	0
Thamnophilidae	Microrhopias quixensis	Dot-winged Antwren	MICQUI	0	0	1	1
Thamnophilidae	Myrmeciza fortis	Sooty Antbird	MYRFOR	1	1	1	1
Thamnophilidae	Myrmoborus myotherinus	Black-faced Antbird	MYRMYO	1	1	1	1
Thamnophilidae	Myrmotherula axillaris	White-flanked Antwren	MYRAXI	1	1	1	1
Thamnophilidae	Myrmotherula brachyura	Pygmy Antwren	MYRBRA	1	1	1	1
Thamnophilidae	Myrmotherula longipennis	Long-winged Antwren	MYRLON	1	1	1	1
Thamnophilidae	Myrmotherula menetriesii	Gray Antwren	MYRMEN	1	1	1	1
Thamnophilidae	Myrmotherula obscura	Short-billed Antwren	MYRIGN	1	1	0	0
Thamnophilidae	Neoctantes niger	Black Bushbird	NEONIG	0	1	0	0
Thamnophilidae	Phlegopsis erythroptera	Reddish-winged Bare-eye	PHLERY	1	1	0	0
Thamnophilidae	Pithys albifrons	White-plumed Antbird	PITALB	1	1	1	1
Thamnophilidae	Pygiptila stellaris	Spot-winged Antshrike	PYGSTE	1	1	1	1
Thamnophilidae	Rhegmatorhina melanosticta	Hairy-crested Antbird	RHEMEL	1	1	1	1
Thamnophilidae	Schistocichla leucostigma	Spot-winged Antbird	SCHLEU	1	1	1	1
Thamnophilidae	Sclateria naevia	Silvered Antbird	SCLNAE	1	1	0	0
Thamnophilidae	Thamnomanes ardesiascus	Dusky-throated Antshrike	THAARD	1	1	1	1
Thamnophilidae	Thamnomanes caesius	Cinereous Antshrike	THACAE	1	1	1	1
Thamnophilidae	Thamnophilus aethiops	White-shouldered Antshrike	THAAET	0	0	1	1
Thamnophilidae	Thamnophilus murinus	Mouse-colored Antshrike	THAMUR	1	1	1	1
Thamnophilidae	Thamnophilus schistaceus	Plain-winged Antshrike	THASCH	1	1	1	1
Thamnophilidae	Willisornis poecilinota	Scale-backed Antbird	HYLPOE	1	1	1	1
Conopophagidae	Conopophaga peruviana	Ash-throated Gnateater	CONPER	1	1	1	0
Grallariidae	Grallaria dignissima	Ochre-striped Antpitta	GRADIG	1	1	1	1
Grallariidae	Myrmothera campanisona	Thrush-like Antpitta	MYRCAM	1	1	1	1
Rhinocryptidae	Liosceles thoracicus	Rusty-belted Tapaculo	LIOTHO	1	1	1	1
Formicariidae	Chamaeza nobilis	Striated Antthrush	CHANOB	1	1	1	1
Formicariidae	Formicarius analis	Black-faced Antthrush	FORANA	1	1	1	1
Formicariidae	Formicarius colma	Rufous-capped Antthrush	FORCOL	1	1	1	1
Dendrocolaptinae	Campylorhamphus trochilirostris	Red-billed Scythebill	CAMTRO	1	0	1	0
Dendrocolaptinae	Deconychura longicauda	Long-tailed Woodcreeper	DECLON	1	0	1	0
Dendrocolaptinae	Dendrexetastes rufigula	Cinnamon-throated Woodcreeper	DENRUF	1	1	1	1
Dendrocolaptinae	Dendrocincla fuliginosa	Plain-brown Woodcreeper	DENFUL	0	1	1	1
Dendrocolaptinae	Dendrocolaptes certhia	Amazonian Barred Woodcreeper	DENCER	1	1	1	1
Dendrocolaptinae	Glyphorynchus spirurus	Wedge-billed Woodcreeper	GLYSPI	1	1	1	1
Dendrocolaptinae	Lepidocolaptes albolineatus	Lineated Woodcreeper	LEPALB	0	0	1	1
Dendrocolaptinae	Nasica longirostris	Long-billed Woodcreeper	NASLON	1	1	1	1
Dendrocolaptinae	Xiphocolaptes promeropirhynchus	Strong-billed Woodcreeper	XIPPRO	1	1	1	1
Dendrocolaptinae	Xiphorhynchus obsoletus	Striped Woodcreeper	XIPOBS	1	1	1	1
Dendrocolaptinae	Xiphorhynchus picus	Straight-billed Woodcreeper	XIPPIC	0	0	0	1
Dendrocolaptinae	Xiphorynchus guttatus	Buff-throated Woodcreeper	XIPGUT	1	1	1	1
Dendrocolaptinae	Xiphorynchus ocellatus	Ocellated Woodcreeper	XIPOCE	0	0	1	1
Dendrocolaptinae	Xiphorynchus spixii	Spix's Woodcreeper	XIPSPI	1	1	0	1
Furnariidae	Ancistrops strigilatus	Chestnut-winged Hookbill	ANCSTR	1	1	1	1
Furnariidae	Automolus infuscatus	Olive-backed Foliage-gleaner	AUTINF	1	1	1	1
Furnariidae	Automolus melanopezus	Brown-rumped Foliage-gleaner	AUTMEL	1	1	1	1
Furnariidae	Automolus ochrolaemus	Buff-throated Foliage-gleaner	AUTOCH	0	0	1	1
Furnariidae	Automolus rubiginosus	Ruddy Foliage-gleaner	AUTRUB	0	0	1	0
Furnariidae	Automolus rufipileatus	Chestnut-crowned Foliage-gleaner	AUTRUF	1	1	0	0
Furnariidae	Hyloctistes subulatus	Eastern Woodhaunter	HYLSUB	1	1	1	1
Furnariidae	Philydor erythrocercus	Rufous-rumped Foliage-gleaner	PHIERY	1	1	1	1
Furnariidae	Philydor erythropterus	Chestnut-winged Foliage-Gleaner	PHIERT	1	1	1	1
Furnariidae	Philydor pyrrhodes	Cinnamon-rumped Foliage-gleaner	PHIPYR	1	1	1	1
Furnariidae	Philydor ruficaudatus	Rufous-tailed foliage-gleaner	PHIRUF	0	0	1	0
Furnariidae	Sclerurus caudacutus	Black-tailed Leaftosser	SCLCAU	1	1	1	1
Furnariidae	Sclerurus mexicanus	Tawny-throated Leaftosser	SCLMEX	1	1	1	1
Furnariidae	Sclerurus rufigularis	Short-billed Leaftosser	SCLRUF	1	1	1	1
Furnariidae	Synallaxis rutilans	Ruddy Spinetail	SYNRUT	0	0	1	0
Furnariidae	Xenops minutus	Plain Xenops	XENMIN	0	0	1	1
Furnariidae	Xenops tenuirostris	Slender-billed Xenops	XENTEN	0	0	1	0
Pipridae	Ceratopipra erythrocephala	Golden-headed Manakin	PIPERY	1	1	1	1
Pipridae	Chiroxiphia pareola	Blue-backed Manakin	CHIPAR	1	1	1	1
Pipridae	Dixiphia pipra	White-crowned Manakin	PIPPIP	1	1	1	1
Pipridae	Lepidothrix coronata	Blue-crowned Manakin	PIPCOR	1	1	1	1
Pipridae	Macheropterus regulus	Striped Manakin	MACREG	1	1	1	1
Pipridae	Pipra filicauda	Wire-tailed Manakin	PIPFIL	0	0	0	1
Pipridae	Tyranneutes stolzmani	Dwarf Tyrant-Manakin	TYRSTO	1	1	1	1
Cotingidae	Laniocera hypopyrrha	Cinereous Mourner	LANHYP	1	0	0	0
Cotingidae	Lipaugus vociferans	Screaming Piha	LIPVOC	1	1	1	0
Cotingidae	Phoenicircus nigricollis	Black-necked Red-Cotinga	PHONIG	1	1	1	1
Cotingidae	Querula purpurata	Purple-throated Fruitcrow	QUEPUR	1	1	1	1
Tityridae	Pachyramphus castaneus	Chestnut-crowned Becard	PACCAS	1	0	0	0
Tityridae	Pachyramphus marginatus	Black-capped Becard	PACMAR	1	1	0	1
Tityridae	Pachyramphus polychopterus	White-winged Becard	PACPOL	1	0	0	1
Tityridae	Schiffornis major	Varzea Manakin	SCHMAJ	1	0	0	0
Tityridae	Schiffornis turdinus	Thrushlike Manakin	SCHTUR	1	1	1	0
Tityridae	Tityra cayana	Black-tailed Tityra	TITCAY	1	1	1	1
Onychorhynchidae	Myiobius barbatus	Whiskered Flycatcher	MYIBAR	0	0	1	0
Onychorhynchidae	Terenotriccus erythrurus	Ruddy-tailed Flycatcher	TERERY	1	1	1	1
Tyrannidae	Atilla spadiceus	Bright-rumped Atilla	ATISPA	1	1	1	1
Tyrannidae	Cnipodectes subbrunneus	Brownish Twistwing	CNISUB	1	1	1	1
Tyrannidae	Contopus virens	Eastern Wood-Pewee	CONVIR	0	0	0	1
Tyrannidae	Corythopis torquatus	Ringed Antpipit	CORTOR	1	1	1	1
Tyrannidae	Hemitriccus zosterops	White-eyed Tody-Tyrant	HEMZOS	1	1	1	1
Tyrannidae	Legatus leucophaius	Piratic Flycatcher	LEGLEU	1	1	1	1
Tyrannidae	Lophotriccus vitiosus	Double-banded Pygmy Tyrant	LOPVIT	1	1	1	1
Tyrannidae	Mionectes oleagineus	Ochre-bellied Flycatcher	MIOOLE	1	1	1	1
Tyrannidae	Myiarchus tuberculifer	Dusky-capped Flycatcher	MYITUB	1	1	1	1
Tyrannidae	Platyrinchus coronatus	Golden-crowned Spadebill	PLACOR	0	0	1	1
Tyrannidae	Poecilotriccus capitale	Black-and-white Tody-Flycatcher	POECAP	0	1	0	1
Tyrannidae	Ramphotrigon ruficauda	Rufous-tailed Flatbill	RAMRUF	1	1	1	0
Tyrannidae	Rhytipterna simplex	Grayish Mourner	RHYSIM	1	1	1	1
Tyrannidae	Tolmomyias assimilis	Zimmer's Flatbill	TOLASS	1	1	1	1
Tyrannidae	Tolmomyias poliocephalus	Gray-crowned Flatbill	TOLPOL	1	1	1	1
Tyrannidae	Tyrannulus elatus	Yellow-crowned Tyrannulet	TYRELA	1	0	1	0
Tyrannidae	Zimmerius gracilipes	Slender-footed Tyrannulet	ZIMGRA	0	0	0	1
Vireonidae	Hylophilus hypoxanthus	Dusky-capped Greenlet	HYLHYP	1	1	1	1
Vireonidae	Hylophilus ochraceiceps	Tawny-crowned Greenlet	HYLOCH	1	1	1	1
Vireonidae	Vireo flavoviridis	Yellow-green Vireo	VIRFLA	0	0	1	0
Vireonidae	Vireo olivaceus	Red-eyed Vireo	VIROLI	0	0	1	0
Corvidae	Cyanocorax violaceus	Violaceous Jay	CYAVIO	1	1	1	1
Troglodytidae	Campylorhynchus turdinus	Thrushlike Wren	CAMTUR	1	1	1	1
Troglodytidae	Henicorhina leucosticta	White-breasted Wood-Wren	HENLEU	1	1	1	1
Troglodytidae	Microcerculus marginatus	Southern Nightingale-Wren	MICMAR	1	1	1	1
Troglodytidae	Thryothorus coraya	Coraya Wren	THRCOR	1	1	1	1
Polioptilidae	Microbates cinereiventris	Tawny-faced Gnatwren	MICCIN	1	1	1	1
Polioptilidae	Polioptila plumbea	Tropical Gnatcatcher	POLPLU	1	1	1	1
Polioptilidae	Ramphocaenus melanurus	Long-billed Gnatwren	RAMMEL	1	1	1	1
Turdidae	Catharus minimus	Gray-cheeked Thrush	CATMIN	0	0	1	0
Turdidae	Catharus ustulatus	Swainson's Thrush	CATUST	0	0	0	1
Turdidae	Turdus albicollis	White-necked Thrush	TURALB	1	1	1	1
Turdidae	Turdus lawrencii	Lawrence's Thrush	TURLAW	1	1	1	1
Fringillidae	Euphonia crysopasta	White-lored Euphonia	EUPCRY	0	0	1	0
Fringillidae	Euphonia lanirostris	Thick-billed Euphonia	EUPLAN	1	0	1	1
Fringillidae	Euphonia rufiventris	Rufous-bellied Euphonia	EUPRUF	1	1	1	1
Fringillidae	Euphonia xanthogaster	Orange-bellied Euphonia	EUPXAN	1	1	1	1
Icteridae	Cacicus cela	Yellow-rumped Cacique	CACCEL	1	1	1	1
Icteridae	Clypicterus oseryi	Casqued Oropendola	CLYOSE	1	0	0	0
Icteridae	Psarocolius angustifrons	Russet-backed Oropendola	PSAANG	1	1	1	1
Icteridae	Psarocolius viridis	Green Oropendola	PSAVIR	1	1	1	1
Icteridae	Psarocolius decumanus	Crested Oropendola	PSADEC	1	1	1	1
Icteridae	Psarocolius yuracares	Olive Oropendol	PSAYUR	1	1	1	1
Parulidae	Phaeothlypis fulvicauda	Buff-rumped Warbler	PHAFUL	1	1	1	1
Cardinalidae	Cyanoloxia cyanoides	Blue-black Grosbeak	CYACYA	1	1	1	1
Cardinalidae	Habia rubica	Red-crowned Ant-Tanager	HABRUB	1	1	1	1
Thraupidae	Chlorophanes spiza	Green Honeycreeper	CHLSPI	0	0	1	0
Thraupidae	Cyanerpes caeruleus	Purple Honeycreeper	CYACAE	0	0	1	1
Thraupidae	Dacnis cayana	Blue Dacnis	DACCAY	0	0	1	1
Thraupidae	Dacnis flaviventer	Yellow-bellied Dacnis	DACFLA	0	0	1	0
Thraupidae	Hemithraupis flavicollis	Yellow-backed Tanager	HEMFLA	0	0	0	1
Thraupidae	Lanio fulvus	Fulvous Shrike-Tanager	LANFUL	1	1	1	0
Thraupidae	Saltator grossus	Slate-colored Grosbeak	PITGRO	1	1	1	1
Tharupidae	Saltator maximus	Buff-throated Saltator	SALMAX	0	0	0	1
Thraupidae	Tangara mexicana	Turquoise Tanager	TANMEX	0	0	1	1
Thraupidae	Tangara nigrocincta	Masked Tanager	TANNIG	0	0	1	1
Thraupidae	Tangara schrankii	Green-and-gold Tanager	TANSCH	0	1	1	1
Thraupidae	Tangara velia	Opal-rumped Tanager	TANVEL	0	0	1	0
